# Supplementary material for: Identification and Translocation of Potentially Toxic Elements in Sorghum Plants Grown in Central Mexico
Source: Toxics. 2026 Mar 28;14(4):290. doi: 10.3390/toxics14040290 (PMC13119858; doi:10.3390/toxics14040290)
Supplement: Supplementary file 1 [file toxics-14-00290-s001.zip]

Archive with 1 entries (1 files):
- toxics-4188561-supplementary.pdf
